# Supplementary material for: Dimethyl 2,2′-[2,2′-bi(1H-1,3-benzimidazole)-1,1′-di­yl]diacetate
Source: Acta Crystallogr Sect E Struct Rep Online. 2012 Jul 21;68(Pt 8):o2512. doi: 10.1107/S1600536812032266 (PMC3414963; doi:10.1107/S1600536812032266)
Supplement: Supplementary file 2 [file e-68-o2512-Isup2.hkl]

# 
# h,k,l, Fc-squared, Fo-squared, sigma(Fo-squared) and status flag 
# 
data_I
_shelx_title ' P-1 in P-1' 
_shelx_refln_list_code          4 
_shelx_F_calc_maximum       76.60 
_exptl_crystal_F_000       198.00 
_reflns_d_resolution_high  0.8256 
 
loop_ 
 _symmetry_equiv_pos_as_xyz 
 'x, y, z' 
 '-x, -y, -z' 
 
_cell_length_a     6.9036 
_cell_length_b     8.4945 
_cell_length_c     8.6428 
_cell_angle_alpha  67.191 
_cell_angle_beta   70.360 
_cell_angle_gamma  87.172 
 
_shelx_F_squared_multiplier     1.000 
 
loop_ 
 _refln_index_h 
 _refln_index_k 
 _refln_index_l 
 _refln_F_squared_calc 
 _refln_F_squared_meas 
 _refln_F_squared_sigma 
 _refln_observed_status 
   1   0   0        2.97        4.56      0.92 o 
   2   0   0       84.66       78.39      1.51 o 
   3   0   0       55.55       52.59      1.41 o 
   4   0   0      226.24      242.52      4.09 o 
   5   0   0       55.05       55.88      4.00 o 
   6   0   0       43.39       47.55      4.10 o 
   7   0   0       12.26       13.78      2.85 o 
  -7   1   0        9.94       10.89      2.75 o 
  -6   1   0        2.61        6.34      2.00 o 
  -5   1   0        5.96        8.38      1.14 o 
  -4   1   0      101.11       98.28      2.27 o 
  -3   1   0      127.65      134.05      2.49 o 
  -2   1   0        0.30       -0.34      0.23 o 
  -1   1   0      747.73      693.90     13.36 o 
   0   1   0      222.59      202.67      3.16 o 
   1   1   0     1993.66     1700.42     44.78 o 
   2   1   0        3.91        2.95      0.49 o 
   3   1   0      344.04      374.51      6.09 o 
   4   1   0       38.92       38.65      4.17 o 
   5   1   0       12.72       11.52      1.30 o 
   6   1   0        2.11        0.70      1.15 o 
   7   1   0        5.09        4.94      2.05 o 
  -7   2   0        2.64        1.95      1.70 o 
  -6   2   0       58.50       70.92      5.14 o 
  -5   2   0        0.21        0.01      0.49 o 
  -4   2   0       17.33       15.42      1.34 o 
  -3   2   0       13.33       12.69      1.60 o 
  -2   2   0      952.31      889.08     10.71 o 
  -1   2   0     5077.77     4243.94     53.61 o 
   0   2   0      348.41      344.50      4.39 o 
   1   2   0      813.21      744.65      8.79 o 
   2   2   0       61.52       53.83      2.05 o 
   3   2   0      110.29      117.25      3.28 o 
   4   2   0        3.58        2.33      0.69 o 
   5   2   0       20.06       18.06      2.52 o 
   6   2   0       18.71       16.72      1.76 o 
   7   2   0        8.69       11.19      2.65 o 
  -7   3   0       13.80        9.84      2.70 o 
  -6   3   0        6.46        7.46      1.47 o 
  -5   3   0       81.53       82.65      3.37 o 
  -4   3   0       39.21       35.54      2.01 o 
  -3   3   0        0.82        0.37      0.48 o 
  -2   3   0      448.61      465.65      6.35 o 
  -1   3   0     2226.40     2177.20     31.59 o 
   0   3   0       65.65       62.26      1.72 o 
   1   3   0       53.94       50.97      1.27 o 
   2   3   0       89.71       94.28      1.82 o 
   3   3   0        0.08        0.31      0.40 o 
   4   3   0        3.77        3.96      0.90 o 
   5   3   0       23.20       17.06      1.72 o 
   6   3   0        4.75        4.78      1.55 o 
   7   3   0        2.45        2.30      1.03 o 
  -7   4   0        0.03       -0.19      0.88 o 
  -6   4   0        3.31        2.82      1.17 o 
  -5   4   0       20.11       17.99      3.00 o 
  -4   4   0       18.46       14.53      2.15 o 
  -3   4   0       55.26       56.93      2.42 o 
  -2   4   0       32.21       27.94      1.09 o 
  -1   4   0      146.81      156.78      2.88 o 
   0   4   0       73.40       72.09      1.75 o 
   1   4   0       57.26       60.42      1.58 o 
   2   4   0       33.52       40.87      1.26 o 
   3   4   0       55.35       55.44      2.38 o 
   4   4   0        8.79        7.26      1.37 o 
   5   4   0       20.10       20.72      3.35 o 
   6   4   0        2.68        4.10      1.27 o 
  -7   5   0       11.19       14.23      2.90 o 
  -6   5   0        0.27        0.50      1.05 o 
  -5   5   0        0.38        0.55      0.79 o 
  -4   5   0       18.14       17.46      1.80 o 
  -3   5   0        2.47        2.80      0.86 o 
  -2   5   0      288.20      300.13      4.93 o 
  -1   5   0      221.72      232.62      4.06 o 
   0   5   0       70.70       72.23      2.20 o 
   1   5   0       45.19       41.76      1.47 o 
   2   5   0        0.35        1.87      0.64 o 
   3   5   0       28.03       25.87      1.83 o 
   4   5   0       49.43       44.83      2.52 o 
   5   5   0        1.29        1.43      0.86 o 
   6   5   0        1.78        1.05      0.94 o 
  -6   6   0        0.02       -1.03      0.72 o 
  -5   6   0        2.09        1.95      1.70 o 
  -4   6   0        6.33        5.37      1.27 o 
  -3   6   0        0.07        0.28      0.69 o 
  -2   6   0       17.89       18.21      1.69 o 
  -1   6   0        0.08        0.19      0.50 o 
   0   6   0        5.59        5.60      0.74 o 
   1   6   0        1.86        3.21      0.85 o 
   2   6   0       12.45       10.87      1.31 o 
   3   6   0        5.24        6.30      1.19 o 
   4   6   0        0.17        0.01      0.73 o 
   5   6   0        1.80        5.74      2.00 o 
  -5   7   0        0.04        0.57      0.86 o 
  -4   7   0        0.87        0.93      0.90 o 
  -3   7   0        4.95        3.74      1.15 o 
  -2   7   0       23.81       23.71      2.01 o 
  -1   7   0       21.77       23.16      1.40 o 
   0   7   0       40.19       40.41      1.76 o 
   1   7   0        0.06        0.37      0.67 o 
   2   7   0       47.07       51.24      3.95 o 
   3   7   0       39.36       37.37      2.55 o 
   4   7   0        0.21        2.05      1.35 o 
  -4   8   0        2.78        1.63      1.65 o 
  -3   8   0        0.57        0.50      0.88 o 
  -2   8   0        2.32        1.47      0.90 o 
  -1   8   0        0.92        1.15      0.88 o 
   0   8   0        0.91        0.56      0.72 o 
   1   8   0       10.10       11.91      1.60 o 
   2   8   0        0.03        0.04      1.32 o 
   3   8   0        2.60        3.45      1.85 o 
  -3   9   0        2.71        1.76      1.09 o 
  -2   9   0        1.63        1.57      1.04 o 
  -1   9   0       11.97       12.21      1.80 o 
   0   9   0       20.02       22.62      3.15 o 
   1   9   0        4.84        4.59      1.80 o 
   1  -9   1       18.96       20.98      3.15 o 
  -2  -8   1       29.97       26.75      8.64 o 
  -1  -8   1       47.91       42.83      2.63 o 
   0  -8   1        1.06        0.70      0.84 o 
   1  -8   1       10.62        9.21      1.56 o 
   2  -8   1        0.16        0.65      0.82 o 
   3  -8   1       16.94       14.38      3.20 o 
   4  -8   1        4.69        3.76      1.34 o 
  -4  -7   1       13.33       15.50      4.72 o 
  -3  -7   1        0.07        0.32      0.90 o 
  -2  -7   1       31.86       33.68      2.49 o 
  -1  -7   1      134.38      144.64     16.06 o 
   0  -7   1       49.78       57.08      2.68 o 
   1  -7   1        2.45        2.45      0.70 o 
   2  -7   1       24.86       25.41      2.13 o 
   3  -7   1        0.02       -0.81      1.22 o 
   4  -7   1        5.31        4.19      2.02 o 
   5  -7   1        2.05        0.76      0.92 o 
  -4  -6   1        0.60        1.45      0.97 o 
  -3  -6   1       11.74       11.55      1.57 o 
  -2  -6   1        4.45        3.11      0.92 o 
  -1  -6   1       72.63       71.16      4.20 o 
   0  -6   1       23.45       21.80      2.29 o 
   1  -6   1        7.31        8.90      0.95 o 
   2  -6   1       24.57       24.46      1.59 o 
   3  -6   1        0.56        0.32      0.77 o 
   4  -6   1        4.23        3.10      1.15 o 
   5  -6   1        0.70        0.30      0.81 o 
   6  -6   1        0.06        1.99      2.30 o 
  -5  -5   1        4.16        5.56      1.40 o 
  -4  -5   1        0.00       -0.29      0.85 o 
  -3  -5   1       40.81       41.15      2.33 o 
  -2  -5   1      179.22      173.59      7.59 o 
  -1  -5   1        8.15       10.96      1.20 o 
   0  -5   1        1.63        2.36      0.56 o 
   1  -5   1        4.86        6.16      0.73 o 
   2  -5   1       10.31        9.62      0.87 o 
   3  -5   1       10.66        9.72      1.36 o 
   4  -5   1        2.90        2.69      1.01 o 
   5  -5   1        1.42        1.12      0.85 o 
   6  -5   1        3.48        5.16      1.44 o 
   7  -5   1        0.19       -0.30      0.94 o 
  -6  -4   1        0.38        1.34      1.72 o 
  -5  -4   1        0.44        0.00      0.67 o 
  -4  -4   1        0.13       -0.04      0.55 o 
  -3  -4   1       11.72       12.00      1.52 o 
  -2  -4   1       13.58       14.37      1.32 o 
  -1  -4   1       60.52       64.73      1.92 o 
   0  -4   1      142.01      150.56      5.11 o 
   1  -4   1        0.05       -0.06      0.25 o 
   2  -4   1        0.57        1.03      0.60 o 
   3  -4   1       25.65       22.53      1.17 o 
   4  -4   1       41.02       37.58      2.19 o 
   5  -4   1       12.67        9.92      1.65 o 
   6  -4   1       40.15       44.35      4.10 o 
   7  -4   1        0.97        0.55      1.30 o 
  -6  -3   1        6.48        7.19      1.42 o 
  -5  -3   1       20.36       20.66      1.93 o 
  -4  -3   1      177.44      172.37      4.95 o 
  -3  -3   1        0.29        0.02      0.37 o 
  -2  -3   1       84.01       80.40      3.57 o 
  -1  -3   1       18.05       14.95      1.07 o 
   0  -3   1       98.38       97.47      2.01 o 
   1  -3   1       93.79       83.41      1.86 o 
   2  -3   1       35.11       32.82      1.99 o 
   3  -3   1      167.08      168.30      3.37 o 
   4  -3   1        1.34        1.65      0.95 o 
   5  -3   1       11.08       10.25      1.46 o 
   6  -3   1        0.04        0.07      0.72 o 
   7  -3   1        9.18       11.09      1.85 o 
  -7  -2   1        1.40        3.65      1.85 o 
  -6  -2   1       10.27       11.22      1.60 o 
  -5  -2   1        6.36        5.87      1.22 o 
  -4  -2   1        3.82        2.23      0.74 o 
  -3  -2   1       30.24       29.25      1.60 o 
  -2  -2   1        6.18        9.13      0.90 o 
  -1  -2   1      108.90      114.21      2.00 o 
   0  -2   1       32.20       30.53      0.89 o 
   1  -2   1      220.92      203.23      3.10 o 
   2  -2   1       79.16       68.83      2.25 o 
   3  -2   1      172.44      179.70      3.80 o 
   4  -2   1      173.82      175.43      4.59 o 
   5  -2   1       37.87       40.15      2.23 o 
   6  -2   1        0.42        1.20      0.85 o 
   7  -2   1       34.92       43.35      4.69 o 
   8  -2   1       18.33       22.92      4.00 o 
  -7  -1   1        0.55        1.25      1.30 o 
  -6  -1   1       19.68       17.83      3.10 o 
  -5  -1   1       95.38       90.19      3.32 o 
  -4  -1   1       26.54       28.80      1.66 o 
  -3  -1   1      148.81      149.27     12.46 o 
  -2  -1   1       78.66       81.10      2.30 o 
  -1  -1   1      843.96      776.49     35.66 o 
   0  -1   1     1164.73     1086.63     12.34 o 
   1  -1   1      399.66      389.08      6.07 o 
   2  -1   1       31.64       34.05      1.12 o 
   3  -1   1       96.99       97.00      2.74 o 
   4  -1   1       53.81       55.02      2.24 o 
   5  -1   1       43.03       51.73      1.80 o 
   6  -1   1        2.52        1.80      1.30 o 
   7  -1   1       11.39       13.98      2.90 o 
   8  -1   1        2.14        1.75      1.70 o 
  -7   0   1        1.44        1.25      1.35 o 
  -6   0   1        3.39        5.34      2.00 o 
  -5   0   1        8.21        8.59      2.10 o 
  -4   0   1       19.85       20.08      1.33 o 
  -3   0   1        3.84        3.39      0.43 o 
  -2   0   1      275.66      253.00      3.56 o 
  -1   0   1      164.02      151.58      2.15 o 
   0   0   1      862.07      792.87     11.67 o 
   1   0   1       54.03       47.48      1.20 o 
   2   0   1      540.20      534.37      8.89 o 
   3   0   1        3.91        2.55      0.55 o 
   4   0   1       71.87       64.10      2.23 o 
   5   0   1       11.37       10.17      0.96 o 
   6   0   1        7.27        6.29      1.90 o 
   7   0   1       34.97       41.40      4.45 o 
   8   0   1        0.09        1.50      1.60 o 
  -7   1   1       21.68       21.58      3.60 o 
  -6   1   1        1.17        1.40      1.35 o 
  -5   1   1        0.13        1.30      1.10 o 
  -4   1   1      221.29      230.43      4.30 o 
  -3   1   1       42.03       43.68      1.33 o 
  -2   1   1       44.45       41.31      1.01 o 
  -1   1   1     2243.58     2036.16     94.74 o 
   0   1   1     1266.74     1213.20     22.62 o 
   1   1   1      226.51      212.31      4.64 o 
   2   1   1     3029.63     2765.28     54.79 o 
   3   1   1       27.33       31.72      1.07 o 
   4   1   1       46.71       58.35      1.69 o 
   5   1   1       34.42       39.64      2.07 o 
   6   1   1       78.06       79.60      3.28 o 
   7   1   1        5.48        5.69      1.90 o 
   8   1   1        4.36        4.25      2.10 o 
  -7   2   1        0.90        0.40      1.45 o 
  -6   2   1        9.77       10.49      2.50 o 
  -5   2   1       39.39       37.27      2.18 o 
  -4   2   1        0.06        0.12      0.43 o 
  -3   2   1        0.09        0.10      0.18 o 
  -2   2   1       20.97       21.23      1.95 o 
  -1   2   1     5867.00     4962.33     68.53 o 
   0   2   1     1229.12     1183.26     17.58 o 
   1   2   1        0.02        1.36      1.09 o 
   2   2   1      877.02      870.80     10.33 o 
   3   2   1      416.13      446.86      6.03 o 
   4   2   1      108.53      115.56      3.49 o 
   5   2   1       20.41       18.96      1.64 o 
   6   2   1        8.12        6.84      1.25 o 
   7   2   1        0.71        1.70      1.40 o 
  -7   3   1        7.95       10.54      3.00 o 
  -6   3   1       27.15       25.22      3.75 o 
  -5   3   1       14.62       14.18      3.07 o 
  -4   3   1        0.48        0.18      0.51 o 
  -3   3   1        8.88       10.42      1.14 o 
  -2   3   1      315.12      331.78      6.28 o 
  -1   3   1      794.44      773.40     11.19 o 
   0   3   1        9.46        8.97      1.03 o 
   1   3   1       79.30       83.04      1.62 o 
   2   3   1       34.76       50.91      2.39 o 
   3   3   1      340.80      341.86      4.89 o 
   4   3   1       76.50       77.07      2.88 o 
   5   3   1       36.81       35.35      2.12 o 
   6   3   1       35.53       29.30      2.97 o 
   7   3   1        0.11        0.36      0.77 o 
  -7   4   1        4.41        4.69      2.30 o 
  -6   4   1       36.72       37.18      5.29 o 
  -5   4   1       57.40       57.62      2.94 o 
  -4   4   1        2.70        4.58      1.07 o 
  -3   4   1       70.32       66.23      4.74 o 
  -2   4   1     2287.05     2144.71     30.02 o 
  -1   4   1       24.97       25.80      1.11 o 
   0   4   1      185.13      186.02      3.08 o 
   1   4   1       11.68       10.89      0.67 o 
   2   4   1      278.04      292.95      4.43 o 
   3   4   1        0.21        1.16      0.62 o 
   4   4   1        5.63        6.46      1.07 o 
   5   4   1       12.95       10.27      2.17 o 
   6   4   1        3.14        2.07      0.89 o 
   7   4   1        0.35       -0.30      1.00 o 
  -6   5   1        5.35        6.87      1.62 o 
  -5   5   1       35.41       34.22      4.52 o 
  -4   5   1       20.44       21.83      2.70 o 
  -3   5   1      104.95      111.81      3.74 o 
  -2   5   1      401.49      415.38      8.09 o 
  -1   5   1       26.93       25.25      1.71 o 
   0   5   1       51.51       53.20      1.58 o 
   1   5   1      419.44      443.36      6.33 o 
   2   5   1        0.16        0.24      0.32 o 
   3   5   1       18.42       20.22      1.58 o 
   4   5   1       44.99       39.60      3.75 o 
   5   5   1       35.96       36.06      2.45 o 
   6   5   1        0.86        0.05      1.05 o 
  -6   6   1        2.74        3.30      1.75 o 
  -5   6   1        1.57        1.46      0.95 o 
  -4   6   1        3.96        5.04      1.22 o 
  -3   6   1      245.83      236.17      6.14 o 
  -2   6   1        0.03       -0.24      0.54 o 
  -1   6   1        0.28        0.47      0.37 o 
   0   6   1        9.61       10.57      0.90 o 
   1   6   1        0.56        0.07      0.37 o 
   2   6   1       11.41       11.12      1.45 o 
   3   6   1       23.68       24.93      1.82 o 
   4   6   1       11.51       10.69      2.30 o 
   5   6   1        1.05        0.20      1.15 o 
   6   6   1        1.11        0.50      1.35 o 
  -5   7   1        3.63        4.17      1.32 o 
  -4   7   1        0.02        0.20      0.81 o 
  -3   7   1       90.37       90.82      3.78 o 
  -2   7   1        0.42       -0.07      0.65 o 
  -1   7   1        8.67       11.58      3.07 o 
   0   7   1       63.71       65.78      2.41 o 
   1   7   1       24.14       22.77      1.41 o 
   2   7   1       41.89       39.06      2.20 o 
   3   7   1        5.06        5.04      1.85 o 
   4   7   1        4.89        5.69      2.10 o 
   5   7   1        0.00       -0.55      1.10 o 
  -4   8   1       27.94       28.49      2.68 o 
  -3   8   1        6.23        4.62      1.27 o 
  -2   8   1        5.57        5.51      1.47 o 
  -1   8   1        0.08        0.24      0.67 o 
   0   8   1        0.02        0.46      0.52 o 
   1   8   1        0.64       -0.45      0.80 o 
   2   8   1       14.51       13.04      2.40 o 
   3   8   1       33.91       36.66      4.00 o 
   4   8   1        4.20        6.19      2.10 o 
  -3   9   1        0.05        0.66      1.15 o 
  -2   9   1        0.15        0.84      0.91 o 
  -1   9   1        4.31        4.08      1.25 o 
   1   9   1       16.37       15.73      2.65 o 
   2   9   1        8.99        9.64      2.35 o 
  -1  -8   2        8.21        7.42      1.77 o 
   0  -8   2        4.71        3.95      1.24 o 
   1  -8   2        8.20        8.87      1.54 o 
   2  -8   2        2.23        5.52      1.43 o 
   3  -8   2        6.37        5.63      1.41 o 
  -3  -7   2        0.70       -0.03      1.45 o 
  -2  -7   2        0.75        1.09      1.07 o 
  -1  -7   2       60.78       73.97      4.79 o 
   0  -7   2        1.88        1.56      0.85 o 
   1  -7   2        5.87        6.45      1.04 o 
   2  -7   2       13.07       14.06      4.02 o 
   3  -7   2        2.19        1.58      0.91 o 
   4  -7   2        4.86        5.96      1.45 o 
   5  -7   2        3.73        2.48      1.30 o 
  -4  -6   2        8.27       11.01      1.82 o 
  -3  -6   2        0.30        0.51      0.79 o 
  -2  -6   2      178.18      174.86      5.37 o 
  -1  -6   2       12.84       14.03      2.95 o 
   0  -6   2      140.52      140.09      4.34 o 
   1  -6   2       16.10       16.39      1.31 o 
   2  -6   2       30.31       31.03      1.63 o 
   3  -6   2       42.53       43.63      2.64 o 
   4  -6   2        1.46        0.43      0.77 o 
   5  -6   2        5.50        6.47      1.48 o 
   6  -6   2        1.27        0.72      0.96 o 
  -5  -5   2        7.45       10.28      3.10 o 
  -4  -5   2        0.12        0.47      0.74 o 
  -3  -5   2       15.53       14.80      1.73 o 
  -2  -5   2       41.57       39.61      2.28 o 
  -1  -5   2       53.97       67.66      2.79 o 
   0  -5   2       27.32       26.33      1.32 o 
   1  -5   2      307.93      302.15      9.52 o 
   2  -5   2        4.38        4.83      0.89 o 
   3  -5   2        0.05        0.10      0.38 o 
   4  -5   2       18.39       15.21      1.72 o 
   5  -5   2       13.37       15.72      1.94 o 
   6  -5   2        5.84        5.47      1.41 o 
   7  -5   2        0.46        1.26      1.14 o 
  -5  -4   2        2.67        4.02      1.18 o 
  -4  -4   2       20.00       17.85      1.90 o 
  -3  -4   2      148.87      134.11      4.36 o 
  -2  -4   2        0.05        1.55      1.85 o 
  -1  -4   2       14.08       10.57      1.15 o 
   0  -4   2       69.63       65.47      1.90 o 
   1  -4   2       11.90       11.57      0.89 o 
   2  -4   2      188.45      198.97      3.95 o 
   3  -4   2       11.52       11.53      0.98 o 
   4  -4   2       20.10       20.00      1.85 o 
   5  -4   2        0.55       -0.91      0.65 o 
   6  -4   2        7.65        6.41      1.47 o 
   7  -4   2        0.44        0.55      1.30 o 
  -6  -3   2        8.62       10.15      1.66 o 
  -5  -3   2        7.18       10.24      1.54 o 
  -4  -3   2        0.24        0.50      0.65 o 
  -3  -3   2      160.35      159.29      4.58 o 
  -2  -3   2      322.51      339.93     20.45 o 
  -1  -3   2       35.49       40.63      1.31 o 
   0  -3   2      229.51      227.53      3.80 o 
   1  -3   2       91.56       85.66      2.46 o 
   2  -3   2       15.61       17.71      1.04 o 
   3  -3   2      216.87      218.25      4.84 o 
   4  -3   2        0.73        0.43      0.38 o 
   5  -3   2       15.05       14.40      1.92 o 
   6  -3   2        0.85       -0.25      1.00 o 
   7  -3   2        0.47        0.10      1.20 o 
  -6  -2   2        6.36        6.24      2.20 o 
  -5  -2   2        2.47        1.20      0.83 o 
  -4  -2   2       52.75       51.86      2.54 o 
  -3  -2   2        3.70        5.27      0.92 o 
  -2  -2   2       15.81       11.55      2.75 o 
  -1  -2   2        3.95        2.42      0.55 o 
   0  -2   2      244.25      236.53      3.65 o 
   1  -2   2       15.47       15.89      1.15 o 
   2  -2   2        0.47        0.46      0.28 o 
   3  -2   2       62.25       63.15      2.57 o 
   4  -2   2       12.79       11.55      0.92 o 
   5  -2   2       71.06       75.88      3.15 o 
   6  -2   2        0.28        0.60      0.71 o 
   7  -2   2        2.62        3.81      1.42 o 
   8  -2   2        3.63        4.99      2.35 o 
  -6  -1   2        6.84        2.50      1.55 o 
  -5  -1   2       39.23       42.86      2.38 o 
  -4  -1   2       72.20       68.41      2.76 o 
  -3  -1   2      159.12      152.86      4.05 o 
  -2  -1   2      155.35      151.03      2.48 o 
  -1  -1   2      188.98      186.33      2.86 o 
   0  -1   2        3.71        6.53      0.47 o 
   1  -1   2      153.41      142.27      2.41 o 
   2  -1   2       15.88       13.23      0.86 o 
   3  -1   2      134.77      141.10      3.40 o 
   4  -1   2      252.92      259.84      5.87 o 
   5  -1   2        2.14        3.82      0.92 o 
   6  -1   2        9.97       10.51      1.47 o 
   7  -1   2        7.93        5.79      2.05 o 
   8  -1   2        0.19        2.10      1.75 o 
  -7   0   2        0.22        0.30      1.40 o 
  -6   0   2        5.97        4.50      1.85 o 
  -5   0   2        4.48        1.00      1.25 o 
  -4   0   2        0.00        0.08      0.41 o 
  -3   0   2        0.00        0.01      0.35 o 
  -2   0   2        1.19        0.88      0.23 o 
  -1   0   2      378.64      377.91      4.91 o 
   0   0   2      248.29      225.97      3.84 o 
   1   0   2      516.60      486.75      6.05 o 
   2   0   2      561.67      544.50      6.94 o 
   3   0   2        0.66        0.66      0.31 o 
   4   0   2        6.22        8.44      1.82 o 
   5   0   2        0.14        0.73      0.60 o 
   6   0   2       27.95       29.04      1.56 o 
   7   0   2        6.75        6.89      2.15 o 
   8   0   2       10.75       12.24      3.00 o 
  -7   1   2        7.29        7.74      2.50 o 
  -6   1   2       30.87       28.12      3.80 o 
  -5   1   2       25.06       16.08      2.65 o 
  -4   1   2        2.68        5.39      1.65 o 
  -3   1   2       47.69       53.75      1.47 o 
  -2   1   2      677.81      669.94      8.33 o 
  -1   1   2       65.76       63.37      1.31 o 
   0   1   2        0.00        0.22      0.18 o 
   1   1   2     1739.18     1578.50     21.67 o 
   2   1   2       62.46       57.76      1.32 o 
   3   1   2      239.07      265.42      6.47 o 
   4   1   2      227.18      251.05      5.16 o 
   5   1   2        2.68        3.31      0.64 o 
   6   1   2       19.66       17.43      1.71 o 
   7   1   2        0.01       -0.80      0.95 o 
   8   1   2        0.88        0.85      1.40 o 
  -7   2   2        0.92        0.95      1.45 o 
  -6   2   2       16.04       10.59      2.60 o 
  -5   2   2        0.81        0.55      1.05 o 
  -4   2   2       68.26       67.01      2.62 o 
  -3   2   2      101.02      100.98      2.29 o 
  -2   2   2      126.78      124.27      2.18 o 
  -1   2   2        2.22        1.79      0.28 o 
   0   2   2       12.36       11.80      0.51 o 
   1   2   2      511.00      532.91     10.99 o 
   2   2   2     1238.08     1298.27     18.03 o 
   3   2   2       99.09      109.36      2.58 o 
   4   2   2       92.37       96.39      2.27 o 
   5   2   2       17.64       17.06      2.15 o 
   6   2   2       66.58       64.75      6.47 o 
   7   2   2       19.13       17.09      3.95 o 
  -7   3   2       12.70       16.38      3.50 o 
  -6   3   2        0.16       -0.40      1.25 o 
  -5   3   2        0.42        0.73      0.69 o 
  -4   3   2       11.57       11.71      2.07 o 
  -3   3   2        1.76        1.41      0.60 o 
  -2   3   2      259.57      258.23      5.32 o 
  -1   3   2        2.82        2.91      0.56 o 
   0   3   2        1.38        1.70      0.60 o 
   1   3   2      181.90      170.33      2.99 o 
   2   3   2      391.98      394.45      5.29 o 
   3   3   2       56.51       62.61      1.93 o 
   4   3   2       81.72       83.26      2.05 o 
   5   3   2      161.09      150.77      4.50 o 
   6   3   2        0.15        0.18      0.61 o 
   7   3   2        4.54        2.95      1.55 o 
  -6   4   2        0.30        1.10      1.60 o 
  -5   4   2       12.57       13.46      1.73 o 
  -4   4   2      107.47       96.22      3.60 o 
  -3   4   2       65.04       65.11      3.22 o 
  -2   4   2      331.67      340.82      6.75 o 
  -1   4   2       12.58       11.55      1.15 o 
   0   4   2       41.78       41.41      1.19 o 
   1   4   2       12.38       11.35      0.85 o 
   2   4   2      139.70      148.16      2.68 o 
   3   4   2      139.97      140.99      2.72 o 
   4   4   2        4.22        4.31      0.89 o 
   5   4   2       12.83       11.68      1.41 o 
   6   4   2       10.87       14.98      2.60 o 
   7   4   2        0.76       -0.95      0.80 o 
  -6   5   2       13.78       17.02      2.18 o 
  -5   5   2        0.44        1.45      0.97 o 
  -4   5   2       35.10       28.98      2.27 o 
  -3   5   2        9.64       12.38      2.40 o 
  -2   5   2       25.93       30.27      2.50 o 
  -1   5   2       10.63       12.27      0.76 o 
   0   5   2      310.91      320.97      4.88 o 
   1   5   2       51.85       50.51      1.49 o 
   2   5   2       11.67       12.74      0.85 o 
   3   5   2        0.29        0.18      0.57 o 
   4   5   2       66.60       67.48      4.35 o 
   5   5   2       35.97       32.46      3.50 o 
   6   5   2        0.01        2.60      1.65 o 
   7   5   2        0.40        0.50      1.25 o 
  -6   6   2        0.91        1.56      1.23 o 
  -5   6   2        0.58        0.21      0.83 o 
  -4   6   2        5.86       10.94      2.30 o 
  -3   6   2      581.44      569.63     11.89 o 
  -2   6   2        0.37        0.58      0.92 o 
  -1   6   2        0.08        0.01      0.48 o 
   0   6   2       33.05       33.09      2.12 o 
   1   6   2       74.29       77.33      2.09 o 
   2   6   2      102.95      106.76      2.55 o 
   3   6   2       53.90       50.14      3.70 o 
   4   6   2       45.04       42.60      3.65 o 
   5   6   2        0.07       -0.65      1.00 o 
   6   6   2        0.75       -0.35      1.25 o 
  -5   7   2        0.52        0.63      0.90 o 
  -4   7   2       28.88       31.68      9.06 o 
  -3   7   2       25.97       26.09      2.25 o 
  -2   7   2       46.77       45.77      2.49 o 
  -1   7   2       20.05       22.11      1.75 o 
   0   7   2       30.58       33.22      1.54 o 
   1   7   2       37.00       38.96      2.07 o 
   2   7   2        9.53       12.69      2.15 o 
   3   7   2        4.47        6.79      2.05 o 
   4   7   2        7.59        7.39      2.15 o 
   5   7   2        1.77        1.30      1.60 o 
  -4   8   2       91.92       91.40      5.84 o 
  -3   8   2        1.08        2.67      1.14 o 
  -2   8   2        1.26        0.33      0.74 o 
  -1   8   2        7.98        7.53      1.28 o 
   0   8   2       26.38       24.27      2.95 o 
   1   8   2        7.29        8.68      2.17 o 
   2   8   2        5.22        5.04      1.70 o 
   3   8   2       26.69       20.18      3.00 o 
   4   8   2       13.87       15.93      2.95 o 
  -3   9   2        1.16        2.96      1.23 o 
  -2   9   2        0.58       -0.38      0.78 o 
  -1   9   2        8.23        7.09      2.25 o 
   0   9   2        1.17        1.60      1.55 o 
   1   9   2        0.05        0.90      1.15 o 
   2   9   2        8.68        7.09      2.15 o 
   3   9   2       10.87       10.54      2.55 o 
  -1  10   2        5.15        6.69      2.30 o 
  -1  -7   3        0.27        1.08      0.91 o 
   0  -7   3       11.32       11.00      1.64 o 
   1  -7   3        8.07        9.52      3.12 o 
   2  -7   3        1.33        2.66      0.81 o 
   3  -7   3        2.49        1.54      1.03 o 
   4  -7   3       21.22       20.46      2.26 o 
  -3  -6   3        0.44        2.67      1.11 o 
  -2  -6   3        2.93        2.05      0.92 o 
  -1  -6   3       35.44       34.38      4.50 o 
   0  -6   3        0.08        0.30      0.72 o 
   1  -6   3       15.81       13.97      1.31 o 
   2  -6   3       15.67       16.03      2.93 o 
   3  -6   3        5.44        6.33      1.82 o 
   4  -6   3        7.97        8.80      1.57 o 
   5  -6   3        6.91        7.77      1.62 o 
   6  -6   3        6.94        8.95      1.85 o 
  -4  -5   3        0.01       -0.87      0.58 o 
  -3  -5   3        0.00        0.67      0.76 o 
  -2  -5   3       43.83       43.72      2.95 o 
  -1  -5   3       17.52       15.35      1.62 o 
   0  -5   3      202.30      192.65      5.23 o 
   1  -5   3        8.22        7.93      0.96 o 
   2  -5   3       16.21       17.85      1.64 o 
   3  -5   3        5.09        7.41      1.00 o 
   4  -5   3       20.24       19.01      1.95 o 
   5  -5   3        0.53        1.46      1.01 o 
   6  -5   3       14.96       15.74      2.13 o 
  -4  -4   3        6.95        8.19      1.51 o 
  -3  -4   3       74.87       71.75      3.30 o 
  -2  -4   3        2.97        4.42      1.08 o 
  -1  -4   3       14.29       14.91      1.95 o 
   0  -4   3       40.06       36.80      1.53 o 
   1  -4   3       62.15       62.24      2.02 o 
   2  -4   3      148.04      146.94      7.41 o 
   3  -4   3       74.66       72.34      2.33 o 
   4  -4   3       57.48       59.54      2.20 o 
   5  -4   3        0.30        0.33      0.77 o 
   6  -4   3        0.46        0.96      0.90 o 
   7  -4   3        0.24        0.26      0.90 o 
  -5  -3   3        5.37        8.58      1.92 o 
  -4  -3   3        3.42        4.21      1.52 o 
  -3  -3   3       53.59       50.31      2.58 o 
  -2  -3   3        0.74        0.42      0.51 o 
  -1  -3   3       53.19       53.74      2.29 o 
   0  -3   3       12.70       15.73      1.00 o 
   1  -3   3       41.18       39.58      1.47 o 
   2  -3   3        0.85        1.72      0.50 o 
   3  -3   3       14.69       15.59      1.29 o 
   4  -3   3        6.40        7.45      0.90 o 
   5  -3   3       78.10       78.92      5.57 o 
   6  -3   3        6.68        9.70      1.72 o 
   7  -3   3        4.20        4.89      1.38 o 
  -6  -2   3       13.02       13.83      3.05 o 
  -5  -2   3       19.39       19.88      5.82 o 
  -4  -2   3      139.72      133.11      7.62 o 
  -3  -2   3        2.80        4.66      0.98 o 
  -2  -2   3      112.92      124.49      3.70 o 
  -1  -2   3        3.22        3.67      0.50 o 
   0  -2   3      620.69      667.36      8.75 o 
   1  -2   3       85.13       97.04      2.22 o 
   2  -2   3       10.71       12.00      1.39 o 
   3  -2   3      110.63      112.43      2.67 o 
   4  -2   3       24.35       23.78      1.28 o 
   5  -2   3       12.25       10.49      1.12 o 
   6  -2   3        0.52        0.50      0.78 o 
   7  -2   3       42.13       43.25      3.85 o 
  -6  -1   3        0.06        0.85      1.40 o 
  -4  -1   3      142.34      146.65      4.50 o 
  -3  -1   3       76.97       84.19      8.37 o 
  -2  -1   3        1.43        0.04      0.37 o 
  -1  -1   3      377.82      408.30      5.67 o 
   0  -1   3       83.75       91.05      1.95 o 
   1  -1   3      163.01      172.36      3.01 o 
   2  -1   3       92.79       91.24      2.26 o 
   3  -1   3      232.87      240.79      4.15 o 
   4  -1   3      102.58      102.66      3.50 o 
   5  -1   3       59.48       54.34      3.60 o 
   6  -1   3        0.15       -0.40      0.95 o 
   7  -1   3       13.61       11.54      3.05 o 
   8  -1   3       11.14       10.29      2.75 o 
  -6   0   3        4.50        4.40      1.90 o 
  -5   0   3       43.29       42.50      4.45 o 
  -4   0   3       28.41       31.63      1.91 o 
  -3   0   3       44.36       44.90      2.02 o 
  -2   0   3       53.98       58.31      1.51 o 
  -1   0   3      356.51      403.28      5.52 o 
   0   0   3       65.35       62.55      1.49 o 
   1   0   3      145.00      143.85      3.21 o 
   2   0   3        2.02        2.06      0.35 o 
   3   0   3       37.92       34.19      1.23 o 
   4   0   3       69.59       79.94      3.32 o 
   5   0   3       13.49       15.98      1.46 o 
   6   0   3       87.81       81.48      3.28 o 
   7   0   3        9.45       10.24      2.40 o 
   8   0   3        0.32        3.15      1.85 o 
  -6   1   3        1.93        2.65      1.60 o 
  -5   1   3       89.14       95.04      6.09 o 
  -4   1   3       38.59       40.41      3.55 o 
  -3   1   3        4.03        4.81      0.69 o 
  -2   1   3      197.07      190.10      3.22 o 
  -1   1   3       25.08       19.80      0.80 o 
   0   1   3      254.10      280.64      4.00 o 
   1   1   3       88.90       94.26      1.78 o 
   2   1   3      331.47      299.83      4.28 o 
   3   1   3        4.35        1.55      0.70 o 
   4   1   3       44.64       38.76      2.12 o 
   5   1   3        4.43        3.08      0.78 o 
   6   1   3        0.11       -0.35      0.57 o 
   7   1   3        0.53       -0.67      0.70 o 
  -6   2   3       18.27       17.08      3.40 o 
  -5   2   3        0.11        0.65      1.20 o 
  -4   2   3       10.65       10.09      2.25 o 
  -3   2   3       68.66       72.71      2.58 o 
  -2   2   3       18.86       20.35      0.88 o 
  -1   2   3        8.93        8.57      0.59 o 
   0   2   3      252.74      256.02      3.73 o 
   1   2   3       78.02       73.32      2.04 o 
   2   2   3       37.31       34.05      3.00 o 
   3   2   3      689.82      708.30     10.75 o 
   4   2   3       96.11       95.67      2.70 o 
   5   2   3        8.37        9.59      1.08 o 
   6   2   3        0.05       -0.16      0.58 o 
   7   2   3        1.36        0.00      1.10 o 
  -6   3   3        8.65       12.54      3.05 o 
  -5   3   3       29.98       27.92      3.60 o 
  -4   3   3       13.94       14.90      1.52 o 
  -3   3   3        0.00        0.21      0.47 o 
  -2   3   3      185.75      193.15      3.23 o 
  -1   3   3        0.98        0.44      0.26 o 
   0   3   3       83.78       79.23      1.69 o 
   1   3   3        0.49        0.30      0.45 o 
   2   3   3      257.78      274.84      6.94 o 
   3   3   3       93.37       83.86      2.14 o 
   4   3   3      176.79      195.48      4.16 o 
   5   3   3        3.98        3.30      1.22 o 
   6   3   3        6.58        4.84      1.65 o 
   7   3   3        4.40        5.44      1.85 o 
   8   3   3        3.71        4.10      1.70 o 
  -6   4   3        4.95        6.49      2.55 o 
  -5   4   3        0.13        0.37      0.76 o 
  -4   4   3        4.21        4.38      1.12 o 
  -3   4   3        6.46        4.98      1.01 o 
  -2   4   3       48.39       52.28      3.62 o 
  -1   4   3       20.87       26.33      1.41 o 
   0   4   3      103.54      108.53      4.05 o 
   1   4   3       80.36       91.10      2.27 o 
   2   4   3       31.34       38.59      1.20 o 
   3   4   3        3.99        4.05      0.72 o 
   4   4   3      178.16      185.65      4.35 o 
   5   4   3       72.89       65.78      4.35 o 
   6   4   3       39.22       34.51      3.65 o 
   7   4   3        0.70        1.45      1.30 o 
  -6   5   3        1.97        4.54      2.30 o 
  -5   5   3       14.86       15.04      2.32 o 
  -4   5   3       48.02       47.64      2.70 o 
  -3   5   3        0.01       -0.16      0.60 o 
  -2   5   3       39.02       38.63      2.05 o 
  -1   5   3        5.54        6.59      1.35 o 
   0   5   3       41.19       41.73      1.34 o 
   1   5   3       51.94       44.43      1.31 o 
   2   5   3       83.70       85.91      2.70 o 
   3   5   3        0.16        0.83      0.55 o 
   4   5   3        5.29        5.09      1.60 o 
   5   5   3       10.22       14.23      2.60 o 
   6   5   3        5.12        6.34      2.00 o 
   7   5   3        1.19       -0.35      1.20 o 
  -5   6   3        4.62        2.19      1.17 o 
  -4   6   3        7.72       10.16      1.70 o 
  -3   6   3        3.30        4.05      1.17 o 
  -2   6   3       22.78       24.91      1.81 o 
  -1   6   3       19.25       19.78      1.53 o 
   0   6   3       12.68       13.02      0.93 o 
   1   6   3        5.08        8.15      1.06 o 
   2   6   3       13.24       12.32      1.26 o 
   3   6   3        8.23        6.99      1.75 o 
   4   6   3       73.12       76.86      4.89 o 
   5   6   3        4.06        3.75      1.70 o 
   6   6   3        0.84       -0.25      1.30 o 
  -5   7   3        1.43        4.15      1.95 o 
  -4   7   3       22.03       17.88      2.95 o 
  -3   7   3       14.45       13.29      1.73 o 
  -2   7   3        3.35        2.30      0.92 o 
  -1   7   3      110.72      120.54      3.81 o 
   0   7   3        2.72        3.10      1.25 o 
   1   7   3       39.87       38.11      2.07 o 
   2   7   3       34.89       36.22      2.06 o 
   3   7   3       95.33       95.04      5.44 o 
   4   7   3        2.43        4.05      1.65 o 
   5   7   3       11.01        8.29      2.40 o 
   6   7   3        0.15        0.20      1.35 o 
  -4   8   3       23.44       13.91      1.99 o 
  -3   8   3        5.59        4.73      1.24 o 
  -2   8   3        0.70        0.14      0.82 o 
  -1   8   3        4.85        5.04      1.85 o 
   0   8   3       14.85       16.03      2.45 o 
   1   8   3        4.72        5.61      1.12 o 
   2   8   3        1.09        0.45      1.05 o 
   3   8   3        7.08        7.64      2.10 o 
   4   8   3        7.39        8.64      2.35 o 
   5   8   3        0.83       -0.60      1.30 o 
  -3   9   3        0.00       -0.40      1.35 o 
  -2   9   3        2.11        3.40      1.85 o 
  -1   9   3        4.01        3.10      1.65 o 
   0   9   3       23.31       23.47      3.20 o 
   1   9   3       16.34       20.13      2.90 o 
   3   9   3       15.06       14.08      2.70 o 
  -1  10   3        2.21        4.10      2.00 o 
   0  10   3        5.18        5.09      2.15 o 
   1  -7   4       12.75       13.15      1.89 o 
   2  -7   4       21.44       23.61      3.80 o 
   3  -7   4        0.26       -0.79      0.84 o 
  -2  -6   4        0.39        0.84      0.90 o 
  -1  -6   4        0.17       -0.31      0.65 o 
   0  -6   4       17.43       21.39      3.20 o 
   1  -6   4        3.46        5.95      1.31 o 
   2  -6   4        1.82        2.00      0.77 o 
   3  -6   4       10.33        9.26      1.27 o 
   4  -6   4        9.10       11.45      1.88 o 
   5  -6   4        0.15        0.76      1.06 o 
  -3  -5   4       14.48       17.00      3.42 o 
  -2  -5   4        1.38        1.47      0.88 o 
  -1  -5   4        5.40        7.42      1.36 o 
   0  -5   4       18.02       19.90      1.87 o 
   1  -5   4      120.35      117.52      6.38 o 
   2  -5   4       59.77       61.48      2.35 o 
   3  -5   4       22.07       25.63      1.72 o 
   4  -5   4        2.52        3.44      1.16 o 
   5  -5   4        0.23        0.77      0.92 o 
   6  -5   4        2.46        2.19      1.15 o 
  -4  -4   4        6.63        9.35      1.66 o 
  -3  -4   4        0.20        0.18      0.72 o 
  -2  -4   4       50.10       46.94      3.02 o 
  -1  -4   4       26.30       23.34      1.94 o 
   0  -4   4       47.02       46.20      2.38 o 
   1  -4   4        2.29        2.03      0.65 o 
   2  -4   4       86.87       83.82      2.59 o 
   3  -4   4       23.52       23.70      3.00 o 
   4  -4   4       18.72       18.25      2.14 o 
   5  -4   4       14.56       17.49      2.15 o 
   6  -4   4        2.60        2.19      1.92 o 
   7  -4   4        0.13       -0.20      0.97 o 
  -4  -3   4        1.62        1.32      0.86 o 
  -3  -3   4       24.59       29.58      2.32 o 
  -2  -3   4       14.44       14.84      1.62 o 
  -1  -3   4       99.63       90.48      6.42 o 
   0  -3   4        0.29        0.47      0.44 o 
   1  -3   4       21.76       22.84      1.66 o 
   2  -3   4      355.01      362.86      6.79 o 
   3  -3   4      139.46      137.71      3.34 o 
   4  -3   4        1.05        1.45      0.61 o 
   5  -3   4       31.03       29.71      1.74 o 
   6  -3   4        0.49        0.21      0.82 o 
   7  -3   4        3.42        3.06      1.18 o 
  -5  -2   4        1.25        0.95      1.45 o 
  -4  -2   4        3.33        3.84      1.12 o 
  -3  -2   4        0.64        0.42      0.65 o 
  -2  -2   4       10.65       11.20      2.45 o 
  -1  -2   4       26.61       30.79      1.76 o 
   0  -2   4       30.48       29.19      1.62 o 
   1  -2   4        0.00        0.48      0.34 o 
   2  -2   4        5.56        7.05      0.79 o 
   3  -2   4        3.83        5.57      0.76 o 
   4  -2   4       36.31       34.67      1.75 o 
   5  -2   4        0.61        0.50      0.51 o 
   6  -2   4        2.56        3.26      1.11 o 
   7  -2   4       11.27       16.29      2.01 o 
  -5  -1   4        1.28        0.45      1.20 o 
  -4  -1   4       76.41       87.66      3.56 o 
  -3  -1   4       21.57       21.52      1.79 o 
  -2  -1   4       97.52       87.21      3.12 o 
  -1  -1   4       33.38       39.96      1.36 o 
   0  -1   4       49.61       56.65      1.66 o 
   1  -1   4       59.30       64.49      2.20 o 
   2  -1   4      315.19      319.82      5.08 o 
   3  -1   4       93.78       98.71      2.47 o 
   4  -1   4       61.11       59.99      2.01 o 
   5  -1   4        0.77        0.15      0.42 o 
   6  -1   4        7.60        6.38      1.25 o 
   7  -1   4       17.62       19.54      3.15 o 
   8  -1   4        8.90        8.94      2.40 o 
  -5   0   4       58.34       60.63      5.09 o 
  -4   0   4        0.39        1.30      1.30 o 
  -3   0   4      118.97      125.44      3.90 o 
  -2   0   4       24.79       24.69      1.57 o 
  -1   0   4       31.65       35.82      1.29 o 
   0   0   4      349.75      385.19      5.59 o 
   1   0   4      249.76      268.56      4.24 o 
   2   0   4       69.52       72.27      2.17 o 
   3   0   4       32.64       37.85      1.76 o 
   4   0   4        3.32        5.08      0.70 o 
   5   0   4        9.36       10.94      1.27 o 
   6   0   4       96.01      101.39      5.24 o 
   7   0   4       17.14       12.99      2.50 o 
  -6   1   4        1.76        0.25      1.45 o 
  -5   1   4       15.52       13.49      2.90 o 
  -4   1   4       10.77       13.14      2.60 o 
  -3   1   4        1.64        1.48      0.60 o 
  -2   1   4      206.05      223.80      3.86 o 
  -1   1   4       20.75       19.90      2.29 o 
   0   1   4       10.37        8.63      0.66 o 
   1   1   4       30.39       28.03      1.02 o 
   2   1   4      253.73      291.71      4.41 o 
   3   1   4      146.77      149.04      2.86 o 
   4   1   4        0.13        0.08      0.57 o 
   6   1   4       11.78       11.69      1.95 o 
  -6   2   4       38.33       39.56      4.94 o 
  -5   2   4        1.51        0.85      1.30 o 
  -4   2   4        9.38        9.44      2.25 o 
  -3   2   4        5.20        4.50      0.87 o 
  -2   2   4       78.13       82.99      2.38 o 
  -1   2   4      346.71      355.94      5.26 o 
   0   2   4      156.22      163.49      2.93 o 
   1   2   4      174.35      193.44      3.18 o 
   2   2   4        5.66        6.92      0.49 o 
   3   2   4        6.85        9.17      0.61 o 
   4   2   4       16.32       19.88      2.00 o 
   5   2   4       54.08       48.80      3.05 o 
   6   2   4       57.19       55.19      3.45 o 
   7   2   4        0.19        0.80      1.05 o 
  -6   3   4       25.94       27.52      4.30 o 
  -5   3   4       36.50       34.46      4.20 o 
  -4   3   4       15.77       11.44      2.45 o 
  -3   3   4       33.34       32.79      1.99 o 
  -2   3   4        1.08        0.89      0.49 o 
  -1   3   4        0.61        0.28      0.30 o 
   0   3   4      338.84      329.46      4.86 o 
   1   3   4      190.18      193.98      3.12 o 
   2   3   4       80.20      103.29      3.90 o 
   3   3   4       29.98       39.81      2.40 o 
   4   3   4        7.09        9.34      1.45 o 
   5   3   4      144.98      162.67      5.74 o 
   6   3   4        2.31        2.75      1.50 o 
   7   3   4        0.82        0.90      1.20 o 
   8   3   4        2.41        7.79      2.15 o 
  -6   4   4        0.00       -0.70      1.60 o 
  -5   4   4        2.89        2.90      1.80 o 
  -4   4   4        0.78        0.13      0.70 o 
  -3   4   4      122.08      124.12      8.17 o 
  -2   4   4        2.34        2.49      0.95 o 
  -1   4   4        0.02        0.15      0.39 o 
   0   4   4       91.91       96.68      2.58 o 
   1   4   4       22.96       24.15      0.88 o 
   2   4   4      147.23      143.49      4.84 o 
   3   4   4        0.89        1.50      0.80 o 
   4   4   4      131.74      153.38      5.24 o 
   5   4   4       58.36       58.14      4.15 o 
   6   4   4       23.33       25.97      3.30 o 
   7   4   4        0.41        0.45      1.20 o 
  -5   5   4        4.30        2.55      1.16 o 
  -4   5   4        0.13       -0.78      0.69 o 
  -3   5   4        1.94        3.00      0.97 o 
  -2   5   4       71.73       79.22      4.50 o 
  -1   5   4       10.16       11.31      1.30 o 
   0   5   4        0.37        0.95      0.75 o 
   1   5   4      124.64      134.70      4.89 o 
   2   5   4        2.05        2.65      0.95 o 
   3   5   4        1.08        1.50      0.63 o 
   4   5   4        0.15        0.35      0.55 o 
   5   5   4        1.78        0.65      1.10 o 
   6   5   4       25.32       22.38      3.15 o 
   7   5   4       13.04       12.94      2.75 o 
  -5   6   4        2.54        1.74      1.17 o 
  -4   6   4       16.07       15.67      1.97 o 
  -3   6   4        8.22       11.91      1.64 o 
  -2   6   4       42.76       39.15      2.22 o 
  -1   6   4       16.43       11.89      1.90 o 
   0   6   4        4.22        4.11      0.81 o 
   1   6   4       31.42       31.15      2.97 o 
   2   6   4        0.10        0.12      0.53 o 
   3   6   4        3.51        2.52      0.80 o 
   4   6   4        1.80        1.65      1.25 o 
   5   6   4        6.13        7.24      2.10 o 
   6   6   4        1.83        2.75      1.70 o 
  -5   7   4        1.57        1.79      1.27 o 
  -4   7   4        2.54        2.03      1.20 o 
  -3   7   4        8.05        6.94      2.10 o 
  -2   7   4       23.41       24.02      4.25 o 
  -1   7   4       10.50       12.79      2.25 o 
   0   7   4       45.98       43.35      3.20 o 
   1   7   4       11.03       12.14      1.39 o 
   2   7   4        3.16        3.18      1.45 o 
   3   7   4        8.70        8.04      2.05 o 
   4   7   4        8.49        9.49      2.30 o 
   5   7   4        1.29        2.00      1.60 o 
   6   7   4        2.65        6.69      2.45 o 
  -4   8   4        0.46       -0.47      0.88 o 
  -3   8   4        0.00       -0.95      1.05 o 
  -2   8   4       13.67       14.58      2.70 o 
  -1   8   4       27.80       25.72      3.15 o 
   0   8   4       15.38       10.89      2.25 o 
   1   8   4        7.27        5.14      1.70 o 
   2   8   4        2.69        3.12      1.04 o 
   3   8   4       17.44       20.88      3.10 o 
   5   8   4        2.97        5.19      2.05 o 
  -3   9   4        0.03       -0.40      1.30 o 
  -2   9   4        0.37        0.25      1.45 o 
  -1   9   4        0.46       -0.65      1.05 o 
   0   9   4        1.01        0.65      1.20 o 
   1   9   4        2.54        1.70      1.55 o 
   2   9   4       28.19       29.17      3.40 o 
   3   9   4        0.74       -0.55      1.00 o 
   4   9   4        1.92        3.00      1.75 o 
  -1  10   4        4.03        3.80      1.90 o 
   0  10   4        3.35        3.85      1.85 o 
   1  10   4        2.65        1.50      1.65 o 
   0  -6   5        6.08       10.05      1.95 o 
   1  -6   5        4.01        4.74      1.34 o 
   2  -6   5       17.55       19.61      3.32 o 
   3  -6   5        0.38        0.04      0.67 o 
   4  -6   5       46.60       51.64      5.27 o 
  -1  -5   5       26.49       24.03      2.31 o 
   0  -5   5        0.45        1.61      0.90 o 
   1  -5   5       12.95       11.70      1.68 o 
   2  -5   5        5.08        7.79      1.20 o 
   3  -5   5       15.59       16.44      1.87 o 
   4  -5   5       21.23       17.50      1.62 o 
   5  -5   5        5.10        6.00      1.50 o 
  -3  -4   5        8.47        7.74      1.58 o 
  -2  -4   5       29.19       29.02      2.70 o 
  -1  -4   5       17.17       20.16      2.00 o 
   0  -4   5        1.73        1.40      0.83 o 
   1  -4   5       89.17       83.41      3.41 o 
   2  -4   5       23.23       27.32      1.76 o 
   3  -4   5       89.38       91.01      2.96 o 
   4  -4   5       30.74       27.40      2.84 o 
   5  -4   5        0.12       -0.34      0.80 o 
   6  -4   5        2.82        4.16      1.30 o 
  -3  -3   5        2.31        2.18      1.50 o 
  -2  -3   5        0.01        0.44      0.67 o 
  -1  -3   5        2.80        4.18      1.08 o 
   0  -3   5      138.62      123.99      4.10 o 
   1  -3   5        2.14        1.50      0.63 o 
   2  -3   5        1.37        1.80      0.68 o 
   3  -3   5        1.53        1.42      0.60 o 
   4  -3   5      119.26      119.92      4.38 o 
   5  -3   5        2.62        2.47      0.78 o 
   6  -3   5       12.57       14.84      1.94 o 
   7  -3   5        0.82       -0.03      0.95 o 
  -4  -2   5        2.71        1.15      0.89 o 
  -3  -2   5        0.83        1.29      0.82 o 
  -2  -2   5      118.21      114.92      4.77 o 
  -1  -2   5       29.51       30.88      2.52 o 
   0  -2   5       16.52       15.05      1.10 o 
   1  -2   5        3.13        4.06      0.88 o 
   2  -2   5       75.10       67.89      2.36 o 
   3  -2   5        9.71       10.67      1.92 o 
   4  -2   5      120.51      127.45      3.34 o 
   5  -2   5       42.76       41.22      1.97 o 
   6  -2   5        5.56        5.77      1.32 o 
   7  -2   5        4.39        4.83      1.29 o 
  -4  -1   5        5.37        6.75      1.40 o 
  -3  -1   5       11.96       10.97      1.46 o 
  -2  -1   5        2.28        3.35      0.95 o 
  -1  -1   5       19.68       20.23      2.00 o 
   0  -1   5       25.84       26.19      1.24 o 
   1  -1   5       60.10       52.18      1.75 o 
   2  -1   5       12.05       11.83      1.16 o 
   3  -1   5        7.88        7.83      0.87 o 
   4  -1   5        0.62        0.00      0.39 o 
   5  -1   5       11.32       11.78      1.50 o 
   6  -1   5        4.00        4.53      1.04 o 
   7  -1   5       29.32       27.72      3.15 o 
   8  -1   5        0.18        0.85      1.70 o 
  -5   0   5        0.94        0.80      1.50 o 
  -4   0   5       53.60       57.44      4.89 o 
  -3   0   5        2.40        1.30      0.77 o 
  -2   0   5       82.40       81.22      5.59 o 
  -1   0   5       89.31       83.37      2.20 o 
   0   0   5       12.79       13.15      0.93 o 
   1   0   5      228.70      233.67      4.12 o 
   2   0   5      154.33      180.93      3.49 o 
   3   0   5       35.04       34.63      1.75 o 
   4   0   5       18.48       14.97      1.11 o 
   5   0   5       11.98       11.88      2.01 o 
   6   0   5        4.08        5.83      1.19 o 
   7   0   5       53.94       63.63      4.79 o 
  -5   1   5       11.13       10.64      2.85 o 
  -4   1   5        5.56        7.84      2.35 o 
  -3   1   5      152.16      152.78      7.34 o 
  -2   1   5        1.53        1.73      0.66 o 
  -1   1   5       13.55       12.20      0.88 o 
   0   1   5       83.65       79.10      2.06 o 
   1   1   5       72.50       71.57      1.92 o 
   2   1   5       43.34       41.52      1.41 o 
   3   1   5      180.01      182.45      3.44 o 
   4   1   5        2.05        2.97      0.56 o 
   5   1   5       16.79       16.38      1.42 o 
  -5   2   5        2.62        5.34      2.35 o 
  -4   2   5        6.19        7.84      2.35 o 
  -3   2   5        0.06       -0.50      1.00 o 
  -2   2   5        2.94        2.31      0.83 o 
  -1   2   5       15.05       16.16      1.11 o 
   0   2   5      226.01      237.95      4.09 o 
   1   2   5      192.69      211.17      3.68 o 
   2   2   5        0.55       -0.10      0.28 o 
   3   2   5       34.67       32.52      1.15 o 
   4   2   5        1.98        2.10      0.74 o 
   5   2   5       71.46       70.22      3.95 o 
   6   2   5      111.97      110.08      5.29 o 
   8   2   5        0.38       -0.55      1.15 o 
  -5   3   5        0.59        3.00      1.95 o 
  -4   3   5       31.15       29.17      3.75 o 
  -3   3   5        0.00        0.12      0.70 o 
  -2   3   5        7.55        7.47      1.05 o 
  -1   3   5       37.12       40.68      1.48 o 
   0   3   5       43.26       47.14      1.90 o 
   1   3   5        0.47        2.03      0.42 o 
   2   3   5      305.16      319.66      8.14 o 
   3   3   5        9.61        7.67      1.37 o 
   4   3   5        7.52        7.19      1.50 o 
   5   3   5       25.11       23.77      2.50 o 
   6   3   5       26.21       21.13      2.50 o 
   8   3   5        4.99        9.74      2.55 o 
  -5   4   5       15.28       12.94      2.90 o 
  -4   4   5        2.90        2.00      1.60 o 
  -3   4   5       28.60       23.30      2.47 o 
  -2   4   5        6.90        7.86      1.15 o 
  -1   4   5        5.74        5.62      0.70 o 
   0   4   5       39.85       43.26      1.47 o 
   1   4   5       11.25       11.60      2.87 o 
   2   4   5       22.10       23.12      2.00 o 
   3   4   5        2.06        1.70      0.90 o 
   4   4   5      201.83      207.27      6.84 o 
   5   4   5       26.25       35.86      2.70 o 
   7   4   5        3.37        2.25      1.45 o 
  -5   5   5        2.80        3.65      2.20 o 
  -4   5   5       17.61       17.91      2.03 o 
  -3   5   5        0.65        0.86      0.79 o 
  -2   5   5       23.62       22.28      1.83 o 
  -1   5   5       14.25       15.71      1.85 o 
   0   5   5      154.04      161.22      5.89 o 
   1   5   5       76.14       88.45      4.05 o 
   2   5   5       51.10       55.99      3.10 o 
   3   5   5       13.89       10.19      1.65 o 
   4   5   5       29.34       26.47      2.25 o 
   5   5   5       91.34       75.62      5.04 o 
   6   5   5        9.50        7.44      2.25 o 
   7   5   5       15.56       22.72      3.55 o 
  -4   6   5        9.54       10.61      1.80 o 
  -3   6   5       15.25       15.72      2.75 o 
  -2   6   5        2.01        0.74      0.79 o 
  -1   6   5        0.43        0.45      0.80 o 
   0   6   5        9.34        9.89      1.80 o 
   1   6   5       30.76       33.86      2.65 o 
   2   6   5        0.06       -0.25      0.70 o 
   3   6   5      136.53      142.43      4.21 o 
   4   6   5       44.28       35.27      4.25 o 
   5   6   5        0.21       -0.55      0.95 o 
   6   6   5        7.31        8.39      2.45 o 
   7   6   5        3.95        8.54      2.55 o 
  -4   7   5        0.29       -0.68      0.92 o 
  -3   7   5        2.23        4.20      1.80 o 
  -2   7   5        3.04        3.30      1.55 o 
  -1   7   5       76.68       77.06      4.59 o 
   0   7   5        0.83        0.15      0.90 o 
   1   7   5        0.04       -0.68      0.45 o 
   2   7   5        2.24        2.35      0.85 o 
   3   7   5       24.58       26.00      2.00 o 
   4   7   5       14.10        7.44      2.10 o 
   5   7   5        0.00        0.00      1.20 o 
   6   7   5        2.51        2.15      1.65 o 
  -3   8   5        0.26        2.35      1.50 o 
  -2   8   5        1.47       -0.05      1.15 o 
  -1   8   5        0.15        0.05      1.05 o 
   0   8   5       83.75       84.61      4.94 o 
   1   8   5       17.87       18.73      2.60 o 
   2   8   5       27.73       27.57      3.10 o 
   3   8   5        9.80        9.18      1.47 o 
   4   8   5        2.69        4.50      1.85 o 
   5   8   5        0.25        1.70      1.55 o 
  -2   9   5        1.75        3.15      1.80 o 
  -1   9   5        6.45        7.69      2.25 o 
   0   9   5        0.72        0.60      1.30 o 
   1   9   5       18.85       21.43      3.00 o 
   2   9   5        3.67        2.15      1.35 o 
   3   9   5        7.52        8.54      2.40 o 
   4   9   5        2.92        2.80      1.80 o 
   0  10   5        0.93       -0.80      1.25 o 
   1  10   5        0.93        2.80      1.80 o 
   0  -5   6        0.79        1.58      0.95 o 
   1  -5   6       10.72        7.97      1.58 o 
   2  -5   6        1.57        2.85      2.15 o 
   3  -5   6       28.63       34.11      3.55 o 
   4  -5   6       17.51       17.95      1.76 o 
  -1  -4   6       23.56       27.12      4.17 o 
   0  -4   6       21.27       26.60      2.70 o 
   1  -4   6       12.67       13.78      2.02 o 
   2  -4   6        0.39        0.61      0.70 o 
   3  -4   6       40.76       36.12      2.04 o 
   4  -4   6       14.64       18.06      1.66 o 
   5  -4   6        5.91        7.69      1.28 o 
  -2  -3   6       20.40       19.38      2.15 o 
  -1  -3   6       11.68       10.51      1.64 o 
   0  -3   6        0.32        0.61      0.70 o 
   1  -3   6        3.15        2.40      0.93 o 
   2  -3   6        2.12        2.25      1.07 o 
   3  -3   6      218.89      235.50      6.91 o 
   4  -3   6       10.73        8.62      1.18 o 
   5  -3   6        1.93        1.76      0.76 o 
   6  -3   6        7.24        6.74      1.50 o 
  -3  -2   6        0.17       -0.29      0.76 o 
  -2  -2   6        0.01        1.43      0.86 o 
  -1  -2   6        3.06        2.39      0.93 o 
   0  -2   6      180.49      166.86      4.98 o 
   1  -2   6       18.21       20.10      2.54 o 
   2  -2   6      209.73      192.04      5.21 o 
   3  -2   6       19.94       24.30      1.66 o 
   4  -2   6       32.68       32.76      2.61 o 
   5  -2   6       44.74       49.04      2.23 o 
   6  -2   6       79.15       77.92      5.54 o 
   7  -2   6        0.08        1.41      1.04 o 
  -3  -1   6       42.86       51.24      4.54 o 
  -2  -1   6       20.20       26.40      2.20 o 
  -1  -1   6       61.10       56.31      4.59 o 
   0  -1   6        3.33        2.22      0.63 o 
   1  -1   6        0.34        1.24      0.51 o 
   2  -1   6      121.54      115.96      2.99 o 
   3  -1   6       42.04       39.04      3.00 o 
   4  -1   6      104.09      108.31      3.06 o 
   5  -1   6       33.63       29.84      1.73 o 
   6  -1   6        1.07        2.01      0.82 o 
   7  -1   6        2.17        5.99      2.30 o 
  -4   0   6        9.42        8.89      2.75 o 
  -3   0   6        7.62        6.04      1.50 o 
  -2   0   6       31.97       35.24      3.07 o 
  -1   0   6       31.31       25.74      2.72 o 
   0   0   6       62.06       59.70      2.00 o 
   1   0   6       17.20       18.36      1.21 o 
   2   0   6       22.70       22.95      1.31 o 
   3   0   6        1.79        1.46      0.54 o 
   4   0   6        3.23        3.40      0.82 o 
   5   0   6       29.93       32.03      1.98 o 
   6   0   6       13.00       14.83      2.60 o 
  -4   1   6        1.80        0.80      1.45 o 
  -3   1   6        3.90        5.19      2.00 o 
  -2   1   6      179.90      187.10      5.87 o 
  -1   1   6       75.30       78.76      2.30 o 
   0   1   6       17.25       18.71      1.69 o 
   1   1   6       87.59       78.48      2.23 o 
   2   1   6      104.50      110.06      2.68 o 
   3   1   6       50.82       51.07      1.76 o 
   4   1   6       67.27       70.36      6.24 o 
   5   1   6       11.15       10.08      1.48 o 
   6   1   6       12.32       14.38      2.45 o 
   7   1   6        4.34        4.89      1.85 o 
  -4   2   6       25.91       22.43      3.65 o 
  -3   2   6       13.40        9.44      2.35 o 
  -2   2   6        1.74        0.75      1.20 o 
  -1   2   6       40.44       37.33      1.55 o 
   0   2   6       14.52       16.98      1.15 o 
   1   2   6        0.71        1.53      0.49 o 
   2   2   6       38.24       42.80      2.15 o 
   3   2   6       13.21       16.74      1.58 o 
   4   2   6        0.39        0.32      0.62 o 
   5   2   6        0.31       -0.38      0.49 o 
   6   2   6       21.04       18.13      2.60 o 
   7   2   6        0.83        0.80      1.30 o 
  -4   3   6        7.43        6.84      2.30 o 
  -3   3   6        5.28        5.84      1.90 o 
  -2   3   6        9.51        9.15      1.27 o 
  -1   3   6      155.85      149.53      3.31 o 
   0   3   6       29.61       29.01      1.33 o 
   1   3   6       10.38       11.30      1.23 o 
   2   3   6       42.83       43.85      2.15 o 
   3   3   6        2.22        2.21      0.78 o 
   4   3   6        5.08        6.44      1.19 o 
   5   3   6       94.54       93.00      4.79 o 
   6   3   6        0.89       -0.15      1.00 o 
  -4   4   6       14.48       13.93      3.15 o 
  -3   4   6       14.76       17.16      1.79 o 
  -2   4   6        0.01       -0.67      0.65 o 
  -1   4   6       26.27       27.83      1.73 o 
   0   4   6        0.13       -0.18      0.44 o 
   1   4   6       66.29       68.45      2.64 o 
   2   4   6        0.79        1.10      0.64 o 
   3   4   6        0.29        0.35      0.80 o 
   4   4   6        7.95        7.89      1.70 o 
   5   4   6       66.17       55.69      3.65 o 
   6   4   6       18.03       18.03      2.45 o 
  -4   5   6        0.14       -0.50      1.35 o 
  -3   5   6        4.14        5.35      1.26 o 
  -2   5   6       10.85       10.86      1.41 o 
  -1   5   6       28.71       25.87      2.60 o 
   0   5   6       10.08        9.63      2.37 o 
   1   5   6        9.95        9.39      1.60 o 
   2   5   6        7.74        6.79      1.50 o 
   3   5   6        0.00        0.00      0.75 o 
   4   5   6       56.88       57.69      3.55 o 
   5   5   6        3.57        1.65      1.20 o 
   7   5   6        1.35        1.85      1.65 o 
  -4   6   6        0.00        0.44      0.96 o 
  -3   6   6       10.12        9.39      2.20 o 
  -2   6   6       44.32       42.80      3.40 o 
  -1   6   6       20.35       18.88      2.45 o 
   0   6   6       11.34       10.74      1.90 o 
   1   6   6        8.04        9.34      1.80 o 
   2   6   6       16.73       17.78      2.20 o 
   3   6   6       48.61       46.15      3.20 o 
   4   6   6       45.58       36.26      2.90 o 
   5   6   6        1.08        1.43      0.92 o 
   6   6   6        1.67        0.95      1.40 o 
  -3   7   6        2.11        1.75      1.40 o 
  -2   7   6        0.08        1.25      1.25 o 
  -1   7   6        0.53        1.20      1.10 o 
   0   7   6       20.36       21.03      2.65 o 
   1   7   6        2.71        2.05      1.20 o 
   2   7   6       26.37       32.46      3.05 o 
   3   7   6        0.21       -0.38      0.67 o 
   4   7   6       34.11       35.98      2.37 o 
   5   7   6        0.98        3.90      1.90 o 
   6   7   6        6.65        8.79      2.70 o 
  -3   8   6        3.03        2.25      1.60 o 
  -2   8   6        9.27       10.89      2.60 o 
  -1   8   6        3.13        3.70      1.60 o 
   0   8   6        0.22        0.85      1.25 o 
   1   8   6       11.59        9.04      2.10 o 
   2   8   6       18.26       20.89      2.62 o 
   3   8   6       38.81       43.00      2.66 o 
   4   8   6        0.05       -0.90      0.95 o 
   5   8   6        0.13        1.80      1.80 o 
  -2   9   6        5.88        3.85      1.90 o 
  -1   9   6       10.14        6.19      2.00 o 
   0   9   6        9.89       10.99      2.45 o 
   1   9   6        4.59        3.85      1.70 o 
   2   9   6       27.93       28.77      3.25 o 
   3   9   6        8.96        8.65      1.54 o 
   4   9   6        0.40        1.55      1.65 o 
   1  -4   7        0.93        1.21      0.95 o 
   2  -4   7        1.56        0.72      0.95 o 
   3  -4   7        8.31       11.21      2.00 o 
   4  -4   7        5.64        6.06      1.29 o 
  -1  -3   7       13.43       18.23      2.82 o 
   0  -3   7       14.33       11.41      2.40 o 
   1  -3   7       35.77       36.43      2.55 o 
   2  -3   7       36.96       30.90      2.55 o 
   3  -3   7        3.24        3.20      1.17 o 
   4  -3   7        0.33        0.11      0.66 o 
   5  -3   7       21.27       25.91      5.62 o 
  -2  -2   7        5.06        6.71      3.35 o 
  -1  -2   7        0.26       -0.93      1.20 o 
   0  -2   7        2.77        3.48      1.13 o 
   1  -2   7        0.14       -0.33      0.72 o 
   2  -2   7       17.11       13.73      1.30 o 
   3  -2   7       10.65       10.65      1.26 o 
   4  -2   7        4.50        5.02      1.27 o 
   5  -2   7        2.86        5.65      1.15 o 
   6  -2   7        0.66        0.57      0.89 o 
  -2  -1   7        0.11        0.34      0.80 o 
  -1  -1   7       42.46       40.59      2.55 o 
   0  -1   7       12.46       12.58      1.64 o 
   1  -1   7       28.78       29.65      1.67 o 
   2  -1   7      197.60      190.29      4.29 o 
   3  -1   7       27.67       26.63      3.42 o 
   4  -1   7        7.21        7.73      1.06 o 
   5  -1   7       80.65       78.21      5.29 o 
   6  -1   7       14.33       12.99      2.65 o 
   7  -1   7        3.31        6.29      2.15 o 
  -3   0   7        9.89        8.39      2.40 o 
  -2   0   7        7.62        6.37      1.33 o 
  -1   0   7        6.36        4.22      1.09 o 
   0   0   7       25.25       21.77      1.97 o 
   1   0   7      204.72      188.33      4.13 o 
   2   0   7       56.54       50.25      2.47 o 
   3   0   7        0.54        0.13      0.49 o 
   4   0   7       45.59       45.65      2.66 o 
   5   0   7       25.94       26.46      3.67 o 
   6   0   7       44.38       46.46      3.60 o 
   7   0   7        0.79        0.67      0.93 o 
  -3   1   7        2.36        1.85      1.55 o 
  -2   1   7        3.00        4.20      1.13 o 
  -1   1   7       12.32       14.17      1.80 o 
   0   1   7       28.24       31.74      1.57 o 
   1   1   7      144.91      139.42      3.38 o 
   2   1   7       48.26       48.91      1.88 o 
   3   1   7       37.35       37.91      2.29 o 
   4   1   7       34.46       23.90      2.06 o 
   5   1   7        7.18        6.72      1.38 o 
   6   1   7        0.03        0.40      0.78 o 
   7   1   7        4.38        4.00      1.80 o 
  -3   2   7        0.02        1.35      1.65 o 
  -2   2   7       94.19       92.25      5.69 o 
  -1   2   7       12.42       11.48      1.20 o 
   0   2   7      306.10      320.44      6.09 o 
   1   2   7       25.74       29.05      1.92 o 
   2   2   7        9.52        8.49      1.27 o 
   3   2   7       59.61       68.03      3.01 o 
   4   2   7      126.55      118.93      5.14 o 
   5   2   7        1.27       -0.12      0.64 o 
   6   2   7        0.57        0.75      1.25 o 
   7   2   7        0.04       -0.30      1.20 o 
  -3   3   7       22.49       22.18      3.35 o 
  -2   3   7        0.37       -0.45      1.10 o 
  -1   3   7        0.01       -0.20      0.62 o 
   0   3   7       61.50       60.53      5.87 o 
   1   3   7      228.61      241.42      7.29 o 
   2   3   7       23.23       22.03      1.85 o 
   3   3   7       44.39       48.26      3.47 o 
   4   3   7        0.40       -0.36      0.58 o 
   5   3   7        0.51        0.50      1.10 o 
   6   3   7        0.64        0.25      1.10 o 
   7   3   7        0.40        0.60      1.35 o 
  -3   4   7       21.51       19.88      3.15 o 
  -2   4   7       12.69       11.81      1.51 o 
  -1   4   7        0.39        0.85      0.95 o 
   0   4   7        8.34       10.27      1.30 o 
   1   4   7       14.21       16.65      4.07 o 
   2   4   7       90.50       92.95      3.46 o 
   3   4   7       54.90       53.59      2.70 o 
   4   4   7        5.07        6.44      1.70 o 
   5   4   7       13.01       16.18      2.45 o 
   6   4   7        0.60       -0.10      1.05 o 
  -3   5   7        3.19        3.85      1.50 o 
  -2   5   7        3.64        5.49      1.65 o 
  -1   5   7       40.13       50.09      3.50 o 
   0   5   7       13.87       17.68      2.30 o 
   1   5   7       11.92        9.12      1.29 o 
   2   5   7        0.21        0.00      0.90 o 
   3   5   7        0.50        0.45      0.95 o 
   4   5   7       15.90       11.79      2.05 o 
   5   5   7        0.14        0.15      1.00 o 
   6   5   7        0.02        0.40      1.15 o 
  -3   6   7        0.35       -0.10      1.20 o 
  -2   6   7       10.63       12.29      2.30 o 
  -1   6   7        3.22        4.05      1.50 o 
   0   6   7        0.01       -0.25      0.80 o 
   1   6   7        5.99        6.39      1.70 o 
   2   6   7       11.83       11.69      2.05 o 
   3   6   7       13.84       16.53      2.35 o 
   4   6   7       38.24       38.76      3.20 o 
   5   6   7        4.85        4.45      1.60 o 
  -3   7   7        5.79        4.10      1.90 o 
  -2   7   7        0.01       -0.80      0.95 o 
  -1   7   7        0.77       -0.40      0.95 o 
   0   7   7       35.40       36.66      3.25 o 
   1   7   7        3.57        3.75      1.55 o 
   2   7   7        0.02        0.00      1.00 o 
   3   7   7       13.32       14.83      2.30 o 
   4   7   7        0.88        2.10      1.30 o 
   5   7   7        2.60        6.64      2.40 o 
   6   7   7        0.01        0.55      1.45 o 
  -2   8   7        1.43        0.15      1.25 o 
  -1   8   7        0.62       -0.15      1.10 o 
   0   8   7        1.12        0.50      1.15 o 
   1   8   7        2.60        1.40      1.35 o 
   2   8   7        3.19        5.34      1.75 o 
   3   8   7       40.92       28.53      2.31 o 
   4   8   7        0.34       -0.04      1.00 o 
   5   8   7        0.73        1.15      1.55 o 
  -1   9   7        7.18        7.39      2.10 o 
   0   9   7        1.16        0.85      1.35 o 
   1   9   7        1.51        3.30      1.70 o 
   2   9   7       13.54       12.94      2.55 o 
   3   9   7        2.16        2.25      1.15 o 
   2  -3   8        2.69        3.27      1.47 o 
   3  -3   8        1.41        2.24      0.92 o 
   0  -2   8        0.73        1.21      1.00 o 
   1  -2   8       22.27       24.03      2.31 o 
   2  -2   8        7.15        6.23      1.09 o 
   3  -2   8        3.86        2.73      0.89 o 
   4  -2   8        0.01        0.84      0.77 o 
   5  -2   8        2.06        2.15      1.50 o 
  -1  -1   8        0.43        0.83      0.84 o 
   0  -1   8       18.70       20.14      4.07 o 
   1  -1   8        3.60        3.13      1.04 o 
   2  -1   8        8.83       11.71      1.30 o 
   3  -1   8        4.35        5.01      0.99 o 
   4  -1   8        4.08        2.90      1.14 o 
   5  -1   8        0.25        0.75      0.94 o 
   6  -1   8        2.68        2.50      1.21 o 
  -2   0   8        1.77        2.69      1.65 o 
  -1   0   8        1.41        1.55      0.99 o 
   0   0   8        1.52        2.74      1.04 o 
   1   0   8       38.75       32.69      2.45 o 
   2   0   8        3.97        2.46      0.76 o 
   3   0   8        3.75        3.34      1.09 o 
   4   0   8        7.24        9.60      1.64 o 
   5   0   8        7.53        6.57      1.50 o 
   6   0   8        0.72        0.95      0.92 o 
  -2   1   8        4.69        1.80      1.80 o 
  -1   1   8       26.94       32.17      3.47 o 
   0   1   8       38.28       42.34      1.96 o 
   1   1   8        5.84        6.19      1.37 o 
   2   1   8       40.34       48.25      4.00 o 
   3   1   8        1.91        0.57      0.78 o 
   4   1   8       47.95       45.92      2.77 o 
   5   1   8        0.36        0.70      1.30 o 
   6   1   8        6.14        9.33      2.77 o 
   7   1   8        0.50       -0.65      1.40 o 
  -2   2   8        0.39        0.20      1.45 o 
  -1   2   8        0.47       -0.38      0.66 o 
   0   2   8       13.90       12.96      1.52 o 
   1   2   8        8.16       11.97      4.42 o 
   2   2   8       38.46       40.95      2.43 o 
   3   2   8       10.25        8.78      1.87 o 
   4   2   8       17.63       12.42      2.87 o 
   5   2   8       16.37       11.82      1.78 o 
   6   2   8        0.61        0.79      1.72 o 
   7   2   8        2.89        5.59      2.35 o 
  -2   3   8        1.25        3.45      1.90 o 
  -1   3   8       12.44       12.54      1.95 o 
   0   3   8      178.56      172.41      7.34 o 
   1   3   8       16.46       17.96      4.22 o 
   2   3   8        0.10       -0.17      0.82 o 
   3   3   8       20.03       15.30      1.80 o 
   4   3   8        3.82        4.51      1.30 o 
   5   3   8        8.44        9.10      2.42 o 
   6   3   8        0.84        1.35      1.35 o 
   7   3   8        4.50        3.35      1.80 o 
  -1   4   8       79.33       75.72      4.30 o 
   0   4   8       20.28       22.23      2.60 o 
   1   4   8       17.49       20.05      1.85 o 
   2   4   8       41.63       42.23      2.48 o 
   3   4   8      126.86      125.06      4.46 o 
   4   4   8       11.10       10.89      1.67 o 
   5   4   8        0.00       -1.20      0.95 o 
   6   4   8        0.52        1.40      1.40 o 
   7   4   8        0.13       -0.65      1.35 o 
  -2   5   8        0.11       -0.30      0.90 o 
  -1   5   8       72.58       69.72      4.25 o 
   0   5   8       24.83       26.87      2.85 o 
   1   5   8       40.89       43.17      3.22 o 
   2   5   8       49.64       50.82      2.72 o 
   3   5   8        0.00        0.80      1.15 o 
   4   5   8       17.53       17.23      2.60 o 
   5   5   8        0.58       -0.40      1.05 o 
   6   5   8        1.95        6.19      1.95 o 
  -2   6   8       31.44       35.71      3.65 o 
  -1   6   8        1.24        1.20      1.10 o 
   0   6   8        8.78        6.54      1.75 o 
   1   6   8        9.71        7.69      1.90 o 
   2   6   8       27.61       27.22      3.00 o 
   3   6   8        1.17        3.30      1.50 o 
   4   6   8        7.85        7.44      2.00 o 
   5   6   8        3.43        2.90      1.55 o 
   6   6   8        2.37        1.10      1.35 o 
  -2   7   8       20.45       21.23      3.05 o 
  -1   7   8       22.77       25.72      3.15 o 
   0   7   8       10.00       11.94      2.30 o 
   1   7   8       30.97       25.27      2.95 o 
   2   7   8        8.73        8.59      2.00 o 
   3   7   8        1.06        1.15      1.30 o 
   4   7   8        0.00       -0.70      1.10 o 
   5   7   8        2.59        2.65      1.50 o 
  -1   8   8        0.12       -0.50      1.05 o 
   0   8   8       10.73        7.79      2.00 o 
   1   8   8        4.75        3.95      1.70 o 
   2   8   8        1.39        2.25      1.40 o 
   3   8   8        1.54        1.55      1.30 o 
   4   8   8        0.06       -0.62      0.90 o 
   1   9   8        0.54        2.35      1.45 o 
   2   9   8       11.23       12.09      2.60 o 
   2  -1   9        2.91        6.69      2.30 o 
   3  -1   9       21.93       16.13      1.98 o 
   4  -1   9        1.95        3.11      1.21 o 
   0   0   9        0.27        1.87      1.09 o 
   1   0   9        0.70        1.90      1.50 o 
   2   0   9        0.13       -0.07      0.71 o 
   3   0   9        2.28        1.87      0.99 o 
   4   0   9       14.61       18.50      4.35 o 
   5   0   9        4.12        3.31      1.21 o 
   0   1   9        0.36        1.65      1.45 o 
   1   1   9        8.21        7.77      1.57 o 
   2   1   9        3.49        3.17      1.15 o 
   3   1   9        6.90        7.27      1.49 o 
   4   1   9        4.33        3.93      1.20 o 
   5   1   9        1.06       -0.37      0.92 o 
   6   1   9        1.77        1.70      1.14 o 
   0   2   9        0.39        0.85      1.15 o 
   1   2   9        8.27        7.24      1.36 o 
   2   2   9        4.43        8.98      1.51 o 
   3   2   9        0.37        0.00      0.77 o 
   4   2   9        6.99        9.01      1.63 o 
   5   2   9        0.02        0.12      0.88 o 
   6   2   9        6.12       12.00      2.10 o 
   0   3   9        0.04        0.72      0.71 o 
   1   3   9        7.75        6.88      1.34 o 
   2   3   9       15.85       16.19      1.86 o 
   3   3   9        5.95        9.09      1.62 o 
   4   3   9        9.24        8.42      1.61 o 
   5   3   9        0.25       -0.36      0.91 o 
   6   3   9        2.80        4.35      1.95 o 
  -1   4   9        4.58        4.20      1.40 o 
   0   4   9        0.04       -0.65      0.75 o 
   1   4   9        0.34        0.23      0.72 o 
   2   4   9       19.84       16.00      1.83 o 
   3   4   9        1.17        0.55      0.83 o 
   4   4   9        0.33        0.67      0.86 o 
   5   4   9        0.11        1.55      1.40 o 
   6   4   9       10.65       13.53      2.75 o 
  -1   5   9       13.16       19.28      2.70 o 
   0   5   9        5.68        3.95      1.50 o 
   1   5   9        0.79        0.70      1.20 o 
   2   5   9       41.24       42.37      5.67 o 
   3   5   9        9.80       12.51      1.81 o 
   4   5   9        3.92        4.59      1.75 o 
   5   5   9        6.82       11.09      2.40 o 
   6   5   9        1.25        0.75      1.45 o 
  -1   6   9        0.35        0.60      1.20 o 
   0   6   9        0.44        1.65      1.25 o 
   1   6   9        3.63        1.95      1.30 o 
   2   6   9       15.23       16.63      2.70 o 
   3   6   9       26.33       27.82      3.25 o 
   4   6   9        2.10        2.10      1.45 o 
   5   6   9        0.50       -0.45      1.30 o 
   0   7   9        0.36        1.20      1.30 o 
   1   7   9       11.78        9.19      2.25 o 
   2   7   9        2.46        2.10      1.45 o 
   3   7   9        1.64        0.95      1.20 o 
   4   7   9        1.82        2.90      1.75 o 
   1   8   9       29.98       33.26      3.70 o 
   2   8   9        3.10        3.05      1.65 o 
   3   8   9        0.15       -0.35      1.25 o 
   2   2  10        5.05        7.11      1.47 o 
   3   2  10        0.95        1.92      1.07 o 
   4   2  10        9.91        8.97      1.77 o 
   1   3  10        7.32        9.21      1.60 o 
   2   3  10        0.01        0.90      0.86 o 
   3   3  10        5.32        5.16      1.39 o 
   4   3  10        0.57        2.16      1.14 o 
   1   4  10        0.00        0.70      0.88 o 
   2   4  10        5.91       10.24      1.74 o 
   3   4  10        8.53        7.52      1.56 o 
   4   4  10        3.00        5.01      1.40 o 
   1   5  10        0.13       -0.25      1.00 o 
   2   5  10        0.60        1.66      0.99 o 
   3   5  10        0.31        0.57      0.90 o 
   4   5  10        8.64        5.88      1.55 o 
   2   6  10        1.65       -0.95      0.90 o 
   3   6  10        0.10        1.10      1.35 o 
                                                 
